# Supplementary material for: ProKnow: Process knowledge for safety constrained and explainable question generation for mental health diagnostic assistance
Source: Front Big Data. 2023 Jan 9;5:1056728. doi: 10.3389/fdata.2022.1056728 (PMC9869802; doi:10.3389/fdata.2022.1056728)
Supplement: Supplementary file 2 [file Data_Sheet_1.zip]

Archive with 2 entries (2 files):
- Multicell_Transformer.ipynb
- Multicell_Transformer.py
