# Supplementary material for: ProKnow: Process knowledge for safety constrained and explainable question generation for mental health diagnostic assistance
Source: Front Big Data. 2023 Jan 9;5:1056728. doi: 10.3389/fdata.2022.1056728 (PMC9869802; doi:10.3389/fdata.2022.1056728)
Supplement: Supplementary file 2 [file Data_Sheet_1.zip › Multicell_Transformer.py]

#!/usr/bin/env python
# coding: utf-8

# In[ ]:


from gensim.models import Word2Vec, KeyedVectors
from torch.utils.data import Dataset, DataLoader
from torchtext.data.metrics import bleu_score
from ignite.metrics import RougeL
import torch.nn.functional as F
import torch.nn as nn
import torch
import pickle
import re
import time
import datetime
import os
import math
import copy


# In[ ]:


def get_data_info(data_dict):
    print('Getting data info.')
    max_q_num = 0
    max_gen_num = 0
    max_word_num = 0
    vocab2ix = {}
    vocab2ix['<PAD>'] = 0
    vocab2ix['<EOS>'] = 1
    vocab2ix['<START>'] = 2
    n = 3
    for patient_num, patient_dict in data_dict.items():
        if patient_num == 1:
            break
        if len(patient_dict) > max_q_num: max_q_num = len(patient_dict)
        for question, generatables in patient_dict.items():
            if len(generatables) > max_gen_num: max_gen_num = len(generatables)
            myStr = re.sub("[^A-Za-z0-9'\s]+", '', question)
            tokens = myStr.split()
            if len(tokens) > max_word_num: max_word_num = len(tokens)
            for token_word in tokens:
                if token_word.lower() not in vocab2ix:
                    vocab2ix[token_word.lower()] = n
                    n += 1
            for item_q, item_a in generatables:
                myStr = re.sub("[^A-Za-z0-9'\s]+", '', item_q)
                tokens = myStr.split()
                if len(tokens) > max_word_num: max_word_num = len(tokens)
                for token_word in tokens:
                    if token_word.lower() not in vocab2ix:
                        vocab2ix[token_word.lower()] = n
                        n += 1
                myStr = re.sub("[^A-Za-z0-9'\s]+", '', item_a)
                tokens = myStr.split()
                if len(tokens) > max_word_num: max_word_num = len(tokens)
                for token_word in tokens:
                    if token_word.lower() not in vocab2ix:
                        vocab2ix[token_word.lower()] = n
                        n += 1
    print('Getting data info: Done')
    return vocab2ix, n, max_q_num, max_gen_num, max_word_num


# In[ ]:


def _get_clones(module, N):
    return nn.ModuleList([copy.deepcopy(module) for i in range(N)])

def _get_activation_fn(activation):
    if activation == "relu":
        return F.relu
    elif activation == "gelu":
        return F.gelu

    raise RuntimeError("activation should be relu/gelu, not {}".format(activation))


# In[ ]:


# helper Module that adds positional encoding to the token embedding to introduce a notion of word order.
class PositionalEncoding(nn.Module):
    
    def __init__(self, d_model, dropout = 0.1, max_len = 1000):
        super().__init__()
        self.dropout = nn.Dropout(p=dropout)
        if d_model % 2 != 0:
            d_model += 1
        position = torch.arange(max_len).unsqueeze(1)
        div_term = torch.exp(torch.arange(0, d_model, 2) * (-math.log(10000.0) / d_model))
        pe = torch.zeros(1, max_len, d_model)
        pe[0, :, 0::2] = torch.sin(position * div_term)
        pe[0, :, 1::2] = torch.cos(position * div_term)
        self.register_buffer('pe', pe)

    def forward(self, x):
        """
        Args:
            x: Tensor, shape [batch_size, seq_len, embedding_dim]
        """
        
        #x = torch.flatten(x, start_dim = 2)
        x = x + self.pe[:, :x.size(1), :]
        
        return self.dropout(x)


# In[ ]:


class TransformerDecoderLayer(nn.Module):
    r"""TransformerDecoderLayer is made up of self-attn, multi-head-attn and feedforward network.
    This standard decoder layer is based on the paper "Attention Is All You Need".
    Ashish Vaswani, Noam Shazeer, Niki Parmar, Jakob Uszkoreit, Llion Jones, Aidan N Gomez,
    Lukasz Kaiser, and Illia Polosukhin. 2017. Attention is all you need. In Advances in
    Neural Information Processing Systems, pages 6000-6010. Users may modify or implement
    in a different way during application.

    Args:
        d_model: the number of expected features in the input (required).
        nhead: the number of heads in the multiheadattention models (required).
        dim_feedforward: the dimension of the feedforward network model (default=2048).
        dropout: the dropout value (default=0.1).
        activation: the activation function of intermediate layer, relu or gelu (default=relu).
        layer_norm_eps: the eps value in layer normalization components (default=1e-5).
        batch_first: If ``True``, then the input and output tensors are provided
            as (batch, seq, feature). Default: ``False``.

    Examples::
        >>> decoder_layer = nn.TransformerDecoderLayer(d_model=512, nhead=8)
        >>> memory = torch.rand(10, 32, 512)
        >>> tgt = torch.rand(20, 32, 512)
        >>> out = decoder_layer(tgt, memory)

    Alternatively, when ``batch_first`` is ``True``:
        >>> decoder_layer = nn.TransformerDecoderLayer(d_model=512, nhead=8, batch_first=True)
        >>> memory = torch.rand(32, 10, 512)
        >>> tgt = torch.rand(32, 20, 512)
        >>> out = decoder_layer(tgt, memory)
    """
    __constants__ = ['batch_first']

    def __init__(self, d_model, nhead, dim_feedforward=2048, dropout=0.1, activation="relu",
                 layer_norm_eps=1e-5, batch_first=True, device=None, dtype=None):
        factory_kwargs = {'device': device, 'dtype': dtype}
        super(TransformerDecoderLayer, self).__init__()
        self.self_attn = nn.MultiheadAttention(d_model, nhead, dropout=dropout, batch_first=batch_first,
                                               **factory_kwargs)
        self.multihead_attn = nn.MultiheadAttention(d_model, nhead, dropout=dropout, batch_first=batch_first,
                                                    **factory_kwargs)
        # Implementation of Feedforward model
        self.linear1 = nn.Linear(d_model, dim_feedforward, **factory_kwargs)
        self.dropout = nn.Dropout(dropout)
        self.linear2 = nn.Linear(dim_feedforward, d_model, **factory_kwargs)

        self.norm1 = nn.LayerNorm(d_model, eps=layer_norm_eps, **factory_kwargs)
        self.norm2 = nn.LayerNorm(d_model, eps=layer_norm_eps, **factory_kwargs)
        self.norm3 = nn.LayerNorm(d_model, eps=layer_norm_eps, **factory_kwargs)
        self.dropout1 = nn.Dropout(dropout)
        self.dropout2 = nn.Dropout(dropout)
        self.dropout3 = nn.Dropout(dropout)

        self.activation = _get_activation_fn(activation)

    def __setstate__(self, state):
        if 'activation' not in state:
            state['activation'] = F.relu
        super(TransformerDecoderLayer, self).__setstate__(state)

    def forward(self, tgt, memory, h_dec0 = None, tgt_mask = None, memory_mask = None,
                tgt_key_padding_mask = None, memory_key_padding_mask = None):
        r"""Pass the inputs (and mask) through the decoder layer.

        Args:
            tgt: the sequence to the decoder layer (required).
            memory: the sequence from the last layer of the encoder (required).
            tgt_mask: the mask for the tgt sequence (optional).
            memory_mask: the mask for the memory sequence (optional).
            tgt_key_padding_mask: the mask for the tgt keys per batch (optional).
            memory_key_padding_mask: the mask for the memory keys per batch (optional).

        Shape:
            see the docs in Transformer class.
        """
        tgt2 = self.self_attn(tgt, tgt, tgt, attn_mask=tgt_mask,
                              key_padding_mask=tgt_key_padding_mask)[0]
        tgt = tgt + self.dropout1(tgt2)
        tgt = self.norm1(tgt)
        tgt2 = self.multihead_attn(tgt, memory, memory, attn_mask=memory_mask,
                                   key_padding_mask=memory_key_padding_mask)[0]
        tgt = tgt + self.dropout2(tgt2)
        tgt = self.norm2(tgt)
        h_dec_n = self.dropout(self.activation(self.linear1(tgt)))
        if h_dec0 != None:
            h_dec_n = h_dec_n + h_dec0
        tgt2 = self.linear2(h_dec_n)
        tgt = tgt + self.dropout3(tgt2)
        tgt = self.norm3(tgt)
        return tgt, h_dec_n


# In[ ]:


class TransformerDecoder(nn.Module):
    r"""TransformerDecoder is a stack of N decoder layers

    Args:
        decoder_layer: an instance of the TransformerDecoderLayer() class (required).
        num_layers: the number of sub-decoder-layers in the decoder (required).
        norm: the layer normalization component (optional).

    Examples::
        >>> decoder_layer = nn.TransformerDecoderLayer(d_model=512, nhead=8)
        >>> transformer_decoder = nn.TransformerDecoder(decoder_layer, num_layers=6)
        >>> memory = torch.rand(10, 32, 512)
        >>> tgt = torch.rand(20, 32, 512)
        >>> out = transformer_decoder(tgt, memory)
    """
    __constants__ = ['norm']

    def __init__(self, decoder_layer, num_layers, norm=None):
        super(TransformerDecoder, self).__init__()
        self.layers = _get_clones(decoder_layer, num_layers)
        self.num_layers = num_layers
        self.norm = norm

    def forward(self, tgt, memory, h_dec0 = None, tgt_mask = None,
                memory_mask = None, tgt_key_padding_mask = None,
                memory_key_padding_mask = None):
        r"""Pass the inputs (and mask) through the decoder layer in turn.

        Args:
            tgt: the sequence to the decoder (required).
            memory: the sequence from the last layer of the encoder (required).
            tgt_mask: the mask for the tgt sequence (optional).
            memory_mask: the mask for the memory sequence (optional).
            tgt_key_padding_mask: the mask for the tgt keys per batch (optional).
            memory_key_padding_mask: the mask for the memory keys per batch (optional).

        Shape:
            see the docs in Transformer class.
        """
        output = tgt

        for mod in self.layers:
            output, h_dec = mod(output, memory, h_dec0, tgt_mask=tgt_mask,
                                memory_mask=memory_mask,
                                tgt_key_padding_mask=tgt_key_padding_mask,
                                memory_key_padding_mask=memory_key_padding_mask)

        if self.norm is not None:
            output = self.norm(output)

        return output, h_dec


# In[ ]:


class TransformerEncoderLayer(nn.Module):
    r"""TransformerEncoderLayer is made up of self-attn and feedforward network.
    This standard encoder layer is based on the paper "Attention Is All You Need".
    Ashish Vaswani, Noam Shazeer, Niki Parmar, Jakob Uszkoreit, Llion Jones, Aidan N Gomez,
    Lukasz Kaiser, and Illia Polosukhin. 2017. Attention is all you need. In Advances in
    Neural Information Processing Systems, pages 6000-6010. Users may modify or implement
    in a different way during application.

    Args:
        d_model: the number of expected features in the input (required).
        nhead: the number of heads in the multiheadattention models (required).
        dim_feedforward: the dimension of the feedforward network model (default=2048).
        dropout: the dropout value (default=0.1).
        activation: the activation function of intermediate layer, relu or gelu (default=relu).
        layer_norm_eps: the eps value in layer normalization components (default=1e-5).
        batch_first: If ``True``, then the input and output tensors are provided
            as (batch, seq, feature). Default: ``False``.

    Examples::
        >>> encoder_layer = nn.TransformerEncoderLayer(d_model=512, nhead=8)
        >>> src = torch.rand(10, 32, 512)
        >>> out = encoder_layer(src)

    Alternatively, when ``batch_first`` is ``True``:
        >>> encoder_layer = nn.TransformerEncoderLayer(d_model=512, nhead=8, batch_first=True)
        >>> src = torch.rand(32, 10, 512)
        >>> out = encoder_layer(src)
    """
    __constants__ = ['batch_first']

    def __init__(self, d_model, nhead, seq_len, dim_feedforward=2048, dropout=0.1, activation="relu",
                 layer_norm_eps=1e-5, batch_first=True,
                 device=None, dtype=None):
        factory_kwargs = {'device': device, 'dtype': dtype}
        super(TransformerEncoderLayer, self).__init__()
        self.self_attn = nn.MultiheadAttention(d_model, nhead, dropout=dropout, batch_first=batch_first,
                                               **factory_kwargs)
        self.seq_len = seq_len
        # Implementation of Feedforward model
        self.linear1 = nn.Linear(seq_len * d_model, dim_feedforward, **factory_kwargs)
        self.dropout = nn.Dropout(dropout)
        self.linear2 = nn.Linear(dim_feedforward, seq_len * d_model, **factory_kwargs)

        self.norm1 = nn.LayerNorm(d_model, eps=layer_norm_eps, **factory_kwargs)
        self.norm2 = nn.LayerNorm(d_model, eps=layer_norm_eps, **factory_kwargs)
        self.dropout1 = nn.Dropout(dropout)
        self.dropout2 = nn.Dropout(dropout)

        self.activation = _get_activation_fn(activation)

    def __setstate__(self, state):
        if 'activation' not in state:
            state['activation'] = F.relu
        super(TransformerEncoderLayer, self).__setstate__(state)

    def forward(self, src, h_enc0 = None, src_mask = None, src_key_padding_mask = None):
        r"""Pass the input through the encoder layer.

        Args:
            src: the sequence to the encoder layer (required).
            src_mask: the mask for the src sequence (optional).
            src_key_padding_mask: the mask for the src keys per batch (optional).

        Shape:
            see the docs in Transformer class.
        """
        
        src2 = self.self_attn(src, src, src, attn_mask=src_mask,
                              key_padding_mask=src_key_padding_mask)[0]
        src = src + self.dropout1(src2)
        src = self.norm1(src)
        h_enc_n = self.dropout(self.activation(self.linear1(torch.flatten(src, start_dim = 1))))
        
        if h_enc0 != None:
            h_enc_n = h_enc_n + h_enc0
        
        src2 = self.linear2(h_enc_n).reshape(src.size())
        src = src + self.dropout2(src2)
        src = self.norm2(src)
        
        return src, h_enc_n


# In[ ]:


class TransformerEncoder(nn.Module):
    r"""TransformerEncoder is a stack of N encoder layers

    Args:
        encoder_layer: an instance of the TransformerEncoderLayer() class (required).
        num_layers: the number of sub-encoder-layers in the encoder (required).
        norm: the layer normalization component (optional).

    Examples::
        >>> encoder_layer = nn.TransformerEncoderLayer(d_model=512, nhead=8)
        >>> transformer_encoder = nn.TransformerEncoder(encoder_layer, num_layers=6)
        >>> src = torch.rand(10, 32, 512)
        >>> out = transformer_encoder(src)
    """
    __constants__ = ['norm']

    def __init__(self, encoder_layer, num_layers, norm=None):
        super(TransformerEncoder, self).__init__()
        self.layers = _get_clones(encoder_layer, num_layers)
        self.num_layers = num_layers
        self.norm = norm

    def forward(self, src, h_enc0 = None, mask = None, src_key_padding_mask = None):
        r"""Pass the input through the encoder layers in turn.

        Args:
            src: the sequence to the encoder (required).
            mask: the mask for the src sequence (optional).
            src_key_padding_mask: the mask for the src keys per batch (optional).

        Shape:
            see the docs in Transformer class.
        """
        output = src

        for mod in self.layers:
            output, h_enc = mod(output, h_enc0, src_mask=mask, src_key_padding_mask=src_key_padding_mask)

        if self.norm is not None:
            output = self.norm(output)

        return output, h_enc


# In[ ]:


class Transformer(nn.Module):
    r"""
    Args:
        d_model: the number of expected features in the encoder/decoder inputs (default=512).
        nhead: the number of heads in the multiheadattention models (default=8).
        num_encoder_layers: the number of sub-encoder-layers in the encoder (default=6).
        num_decoder_layers: the number of sub-decoder-layers in the decoder (default=6).
        dim_feedforward: the dimension of the feedforward network model (default=2048).
        dropout: the dropout value (default=0.1).
        activation: the activation function of encoder/decoder intermediate layer, relu or gelu (default=relu).
        custom_encoder: custom encoder (default=None).
        custom_decoder: custom decoder (default=None).
        layer_norm_eps: the eps value in layer normalization components (default=1e-5).
        batch_first: If ``True``, then the input and output tensors are provided
            as (batch, seq, feature). Default: ``False`` (seq, batch, feature).

    Examples::
        >>> transformer_model = nn.Transformer(nhead=16, num_encoder_layers=12)
        >>> src = torch.rand((10, 32, 512))
        >>> tgt = torch.rand((20, 32, 512))
        >>> out = transformer_model(src, tgt)

    Note: A full example to apply nn.Transformer module for the word language model is available in
    https://github.com/pytorch/examples/tree/master/word_language_model
    """

    def __init__(self, ntoken, seq_len, d_model_src = 512, d_model_tgt = 512, nhead = 8, num_encoder_layers = 6,
                 num_decoder_layers = 6, dim_feedforward = 2048, dropout = 0.1,
                 activation = "relu", custom_encoder = None, custom_decoder = None,
                 layer_norm_eps = 1e-5, embedding_layer = None, embedding_dim = None,
                 batch_first = True, device=None, dtype=None):
        factory_kwargs = {'device': device, 'dtype': dtype}
        super(Transformer, self).__init__()
        self.embedding_layer = embedding_layer
        self.embedding_dim = embedding_dim
        self.pos_encoder1 = PositionalEncoding(d_model_src, dropout)
        self.pos_encoder2 = PositionalEncoding(d_model_tgt, dropout)
        self.pos_encoder_tgt = PositionalEncoding(d_model_tgt, dropout)
        self.device = device
        
        self.linear1 = nn.Linear(d_model_src, dim_feedforward, **factory_kwargs)
        self.dropout = nn.Dropout(dropout)
        self.linear2 = nn.Linear(dim_feedforward, d_model_tgt, **factory_kwargs)
        self.norm = nn.LayerNorm(d_model_tgt, eps=layer_norm_eps, **factory_kwargs)
        
        self.linear3 = nn.Linear(embedding_dim, dim_feedforward, **factory_kwargs) # 2 * embed: was removed
        self.dropout2 = nn.Dropout(dropout)
        self.linear4 = nn.Linear(dim_feedforward, ntoken, **factory_kwargs)
        self.LogSoftmax = nn.LogSoftmax(dim = 1)
        
        if custom_encoder is not None:
            self.encoder = custom_encoder
        else:
            encoder_layer = TransformerEncoderLayer(d_model_src, nhead, seq_len, dim_feedforward, dropout,
                                                    activation, layer_norm_eps, batch_first,
                                                    **factory_kwargs)
            encoder_norm = nn.LayerNorm(d_model_src, eps=layer_norm_eps, **factory_kwargs)
            self.encoder = TransformerEncoder(encoder_layer, num_encoder_layers, encoder_norm)
            
        if custom_decoder is not None:
            self.decoder = custom_decoder
        else:
            decoder_layer = TransformerDecoderLayer(d_model_tgt, 1, dim_feedforward, dropout,
                                                    activation, layer_norm_eps, batch_first,
                                                    **factory_kwargs)
            decoder_norm = nn.LayerNorm(d_model_tgt, eps=layer_norm_eps, **factory_kwargs)
            self.decoder = TransformerDecoder(decoder_layer, num_decoder_layers, decoder_norm)
            
        self._reset_parameters()
        
        self.d_model_src = d_model_src
        self.d_model_tgt = d_model_tgt
        self.nhead = nhead

        self.batch_first = batch_first

    def forward(self, src, target, h_enc0 = None, h_dec0 = None, src_mask = None,
                tgt_mask = None, memory_mask = None, src_key_padding_mask = None,
                tgt_key_padding_mask = None, memory_key_padding_mask = None):
        r"""Take in and process masked source/target sequences.
        
        Args:
            src: the sequence to the encoder (required).
            tgt: the sequence to the decoder (required).
            src_mask: the additive mask for the src sequence (optional).
            tgt_mask: the additive mask for the tgt sequence (optional).
            memory_mask: the additive mask for the encoder output (optional).
            src_key_padding_mask: the ByteTensor mask for src keys per batch (optional).
            tgt_key_padding_mask: the ByteTensor mask for tgt keys per batch (optional).
            memory_key_padding_mask: the ByteTensor mask for memory keys per batch (optional).

        Shape:
            - src: :math:`(S, N, E)`, `(N, S, E)` if batch_first.
            - tgt: :math:`(T, N, E)`, `(N, T, E)` if batch_first.
            - src_mask: :math:`(S, S)`.
            - tgt_mask: :math:`(T, T)`.
            - memory_mask: :math:`(T, S)`.
            - src_key_padding_mask: :math:`(N, S)`.
            - tgt_key_padding_mask: :math:`(N, T)`.
            - memory_key_padding_mask: :math:`(N, S)`.

            Note: [src/tgt/memory]_mask ensures that position i is allowed to attend the unmasked
            positions. If a ByteTensor is provided, the non-zero positions are not allowed to attend
            while the zero positions will be unchanged. If a BoolTensor is provided, positions with ``True``
            are not allowed to attend while ``False`` values will be unchanged. If a FloatTensor
            is provided, it will be added to the attention weight.
            [src/tgt/memory]_key_padding_mask provides specified elements in the key to be ignored by
            the attention. If a ByteTensor is provided, the non-zero positions will be ignored while the zero
            positions will be unchanged. If a BoolTensor is provided, the positions with the
            value of ``True`` will be ignored while the position with the value of ``False`` will be unchanged.

            - output: :math:`(T, N, E)`, `(N, T, E)` if batch_first.

            Note: Due to the multi-head attention architecture in the transformer model,
            the output sequence length of a transformer is same as the input sequence
            (i.e. target) length of the decode.

            where S is the source sequence length, T is the target sequence length, N is the
            batch size, E is the feature number

        Examples:
            >>> output = transformer_model(src, tgt, src_mask=src_mask, tgt_mask=tgt_mask)
        """
        
        x = self.pos_encoder1(torch.flatten(self.embedding_layer(src), start_dim = 2))
        tgt = self.pos_encoder_tgt(self.embedding_layer(target))
        
        if not self.batch_first and x.size(1) != tgt.size(1):
            raise RuntimeError("the batch number of x and tgt must be equal")
        elif self.batch_first and x.size(0) != tgt.size(0):
            raise RuntimeError("the batch number of x and tgt must be equal")
            
        if x.size(2) != self.d_model_src:
            raise RuntimeError("the feature number of x and tgt must be equal to d_model")
        if tgt.size(2) != self.d_model_tgt:
            raise RuntimeError("the feature number of tgt must be equal to embedding_dim")
        
        memory, h_enc = self.encoder(x, h_enc0, mask=src_mask, src_key_padding_mask=src_key_padding_mask)
        memory = self.norm(self.linear2(self.dropout(self.linear1(memory))))
        output, h_dec = self.decoder(tgt, memory, h_dec0, tgt_mask=tgt_mask, memory_mask=memory_mask,
                                     tgt_key_padding_mask=tgt_key_padding_mask,
                                     memory_key_padding_mask=memory_key_padding_mask)
        output = self.linear3(output[:, 0])
        output = self.dropout2(output)
        output = self.linear4(output)
        output = self.LogSoftmax(output)
        return output, (h_enc, h_dec)


    def generate_square_subsequent_mask(self, sz):
        r"""Generate a square mask for the sequence. The masked positions are filled with float('-inf').
            Unmasked positions are filled with float(0.0).
        """
        mask = (torch.triu(torch.ones(sz, sz)) == 1).transpose(0, 1)
        mask = mask.float().masked_fill(mask == 0, float('-inf')).masked_fill(mask == 1, float(0.0))
        return mask
    
    def _reset_parameters(self):
        r"""Initiate parameters in the transformer model."""

        for p in self.parameters():
            if p.dim() > 1:
                nn.init.xavier_uniform_(p)


# In[ ]:


def get_key_by_value(input_dict, input_val):
        return list(input_dict.keys())[list(input_dict.values()).index(input_val)]


# In[ ]:


# Gets tokens of sentence in the form of their index in our vocabulary dictionary
def get_token(sentence, vocab2ix):
    sentence = sentence.lower()
    sent = re.sub("[^A-Za-z0-9'\s]+", '', sentence) + ' <EOS>'
    sent_tokens = sent.split()
    return torch.tensor([vocab2ix[x] for x in sent_tokens]).float()


# In[ ]:


#preprocess data and save the result in file so it can be loaded faster
def preprocess_data(data_path, save_path):
    # read with pickle
    print('Loading data from file.')
    f = open(data_path,'rb')
    data_raw = pickle.load(f)
    f.close()
    print('Loading data from file: Done')
    
    vocab2ix, vocab_size, max_q_num, max_gen_num, max_word_num = get_data_info(data_raw)
    data_info_dict = {
        'vocab2ix': vocab2ix,
        'vocab_size': vocab_size,
        'max_q_num': max_q_num,
        'max_gen_num': max_gen_num,
        'max_word_num': max_word_num
    }
    
    print('Preprocessing data.')
    PAD_TAG_INDEX = vocab2ix['<PAD>']
    # seq_len1 = 1 (question) + max_gen_num (genretables)
    seq_len1 = (2*max_gen_num) + 1
    # seq_len2 = 1 (<EOS>) + max_word_num
    seq_len2 = max_word_num + 1
    data_len = len(data_raw)
    x_data1 = torch.full((data_len*max_q_num*seq_len1, seq_len1, seq_len2), PAD_TAG_INDEX)
    y_data1 = torch.full(torch.Size([x_data1.shape[0]]), PAD_TAG_INDEX)
    x_data2 = torch.full((x_data1.shape[0], seq_len2, seq_len2), PAD_TAG_INDEX)
    y_data2 = torch.full((x_data2.shape[0], seq_len2), PAD_TAG_INDEX)
    i = 0
    for patient_num, patient_dict in data_raw.items():
        for question, generatables in patient_dict.items():
            sent_token = get_token(question, vocab2ix)
            x_data1[i, 0, 0:sent_token.shape[0]] = sent_token
            i +=1
            for j in range(len(generatables)):
                # for questions part of generatables tuple
                x_data1[i, 0:(2*j)+1, :] = x_data1[i - 1, 0:(2*j)+1, :]
                sent_token = get_token(generatables[j][0], vocab2ix)
                x_data1[i, (2*j)+1, 0:sent_token.shape[0]] = sent_token
                y_data1[i - 1] = x_data1[i, (2*j)+1, 0]
                x_data2[i - 1, 0, 0] = sent_token[0]
                for k in range(1, sent_token.shape[0]):
                    x_data2[i - 1, k, 0:k] = x_data2[i - 1, k - 1, 0:k]
                    x_data2[i - 1, k, k] = sent_token[k]
                    y_data2[i - 1, k - 1] = x_data2[i - 1, k, k]
                i += 1
                # for answers part of generatables tuple
                x_data1[i, 0:(2*j)+2, :] = x_data1[i - 1, 0:(2*j)+2, :]
                sent_token = get_token(generatables[j][1], vocab2ix)
                x_data1[i, (2*j)+2, 0:sent_token.shape[0]] = sent_token
                y_data1[i - 1] = x_data1[i, (2*j)+2, 0]
                x_data2[i - 1, 0, 0] = sent_token[0]
                for k in range(1, sent_token.shape[0]):
                    x_data2[i - 1, k, 0:k] = x_data2[i - 1, k - 1, 0:k]
                    x_data2[i - 1, k, k] = sent_token[k]
                    y_data2[i - 1, k - 1] = x_data2[i - 1, k, k]
                i += 1
                       
        if (patient_num + 1) % 500 == 0:
            print (f'Loading data for patient [{patient_num + 1}/{data_len}]')
            
    print('Preprocessing data: Done')
    # save the cleaned dataset arrays in file
    directory = os.path.dirname(save_path)
    if not os.path.exists(directory):
        os.makedirs(directory)
    print(f'Saving the preprocessed data to "{save_path}".')
    savedata_dict = {
        'x_data1': x_data1,
        'y_data1': y_data1,
        'x_data2': x_data2,
        'y_data2': y_data2,
        'data_info': data_info_dict
    }
    torch.save(savedata_dict, save_path)
    print(f'Saving the preprocessed data to "{save_path}": Done')
    return savedata_dict


# In[ ]:


def preprocess_test_data(data_path, save_path):
    # read with pickle
    print('Loading test data from file.')
    f = open(data_path,'rb')
    data_raw = pickle.load(f)
    f.close()
    print('Loading test data from file: Done')
    
    vocab2ix, vocab_size, max_q_num, max_gen_num, max_word_num = get_data_info(data_raw)
    test_data_info_dict = {
        'vocab2ix': vocab2ix,
        'vocab_size': vocab_size,
        'max_q_num': max_q_num,
        'max_gen_num': max_gen_num,
        'max_word_num': max_word_num
    }
    
    print('Preprocessing test data.')
    x_test_lst = []
    y_test_lst = []
    for patient_num, patient_dict in data_raw.items():
        for question, generatables in patient_dict.items():
            x_test_lst.append(question.lower())
            y_test_lst.append([i.lower() for j in generatables for i in j])
            #y_test_lst.append([s_q.lower() for (s_q, s_a) in generatables)
        if (patient_num + 1) % 500 == 0:
            print (f'Loading test data for patient [{patient_num + 1}/{len(data_raw)}]')    
    print('Preprocessing test data: Done')
    
    # save the preprocessed test dataset arrays in file
    directory = os.path.dirname(save_path)
    if not os.path.exists(directory):
        os.makedirs(directory)
    print(f'Saving the preprocessed test data to "{save_path}".')
    savedata_dict = {
        'x_test': x_test_lst,
        'y_test': y_test_lst,
        'test_data_info': test_data_info_dict
    }
    torch.save(savedata_dict, save_path)
    print(f'Saving the preprocessed test data to "{save_path}": Done')
    return savedata_dict
    


# In[ ]:


class SentencesDataset(Dataset):
    
    def __init__(self, device, is_test = False):
        self.is_test = is_test
        self.device = device
        
    def from_dict(self, data_dict):
        if self.is_test == False:
            print(f'Loading the preprocessed data from data_dict.')
            self.x_data1 = data_dict['x_data1']
            self.y_data1 = data_dict['y_data1']
            self.x_data2 = data_dict['x_data2']
            self.y_data2 = data_dict['y_data2']
            self.data_info = data_dict['data_info']

            self.n_samples = self.x_data1.shape[0]
            print(f'Loading the preprocessed data from data_dict: Done')
        else:
            print(f'Loading the preprocessed test data from test_data_dict.')
            self.x_test = test_data_dict['x_test']
            self.y_test = test_data_dict['y_test']
            self.data_info = test_data_dict['test_data_info']

            self.n_samples = len(self.x_test)
            print(f'Loading the preprocessed test data from test_data_dict": Done')
        
    def from_file(self, data_path):
        if self.is_test == False:
            print(f'Loading the preprocessed data from "{data_path}".')
            data_dict = torch.load(data_path, map_location = self.device)
            self.x_data1 = data_dict['x_data1']
            self.y_data1 = data_dict['y_data1']
            self.x_data2 = data_dict['x_data2']
            self.y_data2 = data_dict['y_data2']
            self.data_info = data_dict['data_info']
            
            self.n_samples = self.x_data1.shape[0]
            print(f'Loading the preprocessed data from "{data_path}": Done')
        else:
            print(f'Loading the preprocessed test data from "{data_path}".')
            test_data_dict = torch.load(data_path)
            self.x_test = test_data_dict['x_test']
            self.y_test = test_data_dict['y_test']
            self.data_info = test_data_dict['test_data_info']
            
            self.n_samples = len(self.x_test)
            print(f'Loading the preprocessed test data from "{data_path}": Done')
            
    # Support indexing such that dataset[i] can be used to get i-th sample
    def __getitem__(self, index):
        if self.is_test == False:
            return self.x_data1[index], self.y_data1[index], self.x_data2[index], self.y_data2[index]
        return self.x_test[index], self.y_test[index]

    # We can call len(dataset) to return the size
    def __len__(self):
        return self.n_samples
        
    def get_data_info(self):
        return self.data_info


# In[ ]:


def decode_sentences(sentence_sets, vocab2ix):
    str_sentence_sets = []
    lst_sentence_sets = []
    for sentence_set in sentence_sets:
        str_sentence_set = []
        lst_sentence_set = []
        for sentence in sentence_set:
            str = ''
            for word_ix in sentence:
                if word_ix == 1 or word_ix == 0:
                    break
                str += (get_key_by_value(vocab2ix, word_ix) + ' ')
            lst_sentence_set.append(str.split())
            str = str.capitalize()
            str_sentence_set.append(str)
        lst_sentence_sets.append(lst_sentence_set)
        str_sentence_sets.append(str_sentence_set)
    return str_sentence_sets, lst_sentence_sets


# In[ ]:


def beam_search_decoder(post, k, device):
    """Beam Search Decoder

    Parameters:

        post(Tensor) – the posterior of network.
        k(int) – beam size of decoder.

    Outputs:

        indices(Tensor) – a beam of index sequence.
        log_prob(Tensor) – a beam of log likelihood of sequence.

    Shape:

        post: (batch_size, seq_length, vocab_size).
        indices: (batch_size, beam_size, seq_length).
        log_prob: (batch_size, beam_size).

    Examples:

        >>> post = torch.Softmax(torch.randn([32, 20, 1000]), -1)
        >>> indices, log_prob = beam_search_decoder(post, 3)

    """

    batch_size, seq_length, _ = post.shape
    log_post = post.to(device) # we don't need to get the log as we get the LogSoftmax in input
    log_prob, indices = log_post[:, 0, :].topk(k, sorted=True).to(device)
    indices = indices.unsqueeze(-1)
    for i in range(1, seq_length):
        log_prob = log_prob.unsqueeze(-1) + log_post[:, i, :].unsqueeze(1).repeat(1, k, 1)
        log_prob, index = log_prob.view(batch_size, -1).topk(k, sorted=True)
        indices = torch.cat([indices, index.unsqueeze(-1)], dim=-1)
    return indices, log_prob


# In[ ]:


class MultiLevelTransformer:
    def __init__(self, dim_feedforward, embedding_layer,
                 data_info_dict, embedding_dim, num_encoder_layers,
                 num_decoder_layers, nhead, dropout, device):
        
        self.device = device
        
        self.vocab2ix = data_info_dict['vocab2ix']
        self.vocab_size = data_info_dict['vocab_size']
        self.max_q_num = data_info_dict['max_q_num']
        self.max_gen_num = data_info_dict['max_gen_num']
        self.max_word_num = data_info_dict['max_word_num']
        
        self.input_size1 = self.max_word_num + 1
        self.input_size2 = 1
        self.output_size = self.vocab_size
        self.nhead = nhead
        
        self.seq_len1 = (2*self.max_gen_num) + 1
        self.seq_len2 = self.max_word_num + 1
        
        self.num_encoder_layers = num_encoder_layers
        self.num_decoder_layers = num_decoder_layers
        self.dim_feedforward = dim_feedforward
        self.dropout = dropout
        self.embedding_layer = embedding_layer
        self.embedding_dim = embedding_dim
        
        self.d_model_src1 = self.input_size1 * embedding_dim
        self.d_model_src2 = self.input_size2 * embedding_dim
        self.d_model_tgt = embedding_dim
        
        # Initialize both Transformers
        self.model1 = Transformer(self.output_size, self.seq_len1, self.d_model_src1, self.d_model_tgt, self.nhead, self.num_encoder_layers,
                                  self.num_decoder_layers, self.dim_feedforward, self.dropout,
                                  embedding_layer = self.embedding_layer, embedding_dim = self.embedding_dim, device=self.device).to(self.device)
        
        self.model2 = Transformer(self.output_size, self.seq_len2, self.d_model_src2, self.d_model_tgt, self.nhead, self.num_encoder_layers,
                                  self.num_decoder_layers, self.dim_feedforward, self.dropout,
                                  embedding_layer = self.embedding_layer, embedding_dim = self.embedding_dim, device=self.device).to(self.device)
        
    def train(self, train_dataset, batch_size, num_epochs, criterion1, criterion2, optimizer1, optimizer2):
        
        self.train_dataset = train_dataset
        
        self.batch_size = batch_size
        self.num_epochs = num_epochs
        
        self.criterion1 = criterion1
        self.criterion2 = criterion2
        self.optimizer1 = optimizer1
        self.optimizer2 = optimizer2

        train_loader = DataLoader(dataset = self.train_dataset,
                                  batch_size = batch_size,
                                  shuffle = True)
        
        # Train the model
        self.n_total_steps = len(train_loader)
        for epoch in range(num_epochs):
            epoch_start_time = time.time()
            sum_time = 0.0
            for i, (x_data1, y_data1, x_data2, y_data2) in enumerate(train_loader):
                start_time = time.time()
                
                # Train the first Transformer
                # Forward pass
                tgt = torch.zeros_like(y_data1)
                tgt.unsqueeze_(1)
                #tgt = tgt.expand(-1, 2)
                #tgt[:, 1] = y_data1
                tgt[:, 0] = 2 #2 is <START> tag
                
                y_data = torch.zeros_like(y_data1).long()
                y_data.unsqueeze_(1)
                #y_data = y_data.expand(-1, 2)
                y_data[:, 0] = y_data1
                
                
                y_preds1, (h_enc, h_dec) = self.model1(x_data1.to(self.device), tgt)
                h_enc2 = torch.empty_like(h_enc).copy_(h_enc).float().to(self.device).detach_()
                h_dec2 = torch.empty_like(h_dec).copy_(h_dec).float().to(self.device).detach_()
                loss1 = self.criterion1(y_preds1.to(self.device), y_data[:, 0].to(self.device)) #y_data1.long().to(self.device))
                # x_data1: (batch_size, seq_len1, input_size1)
                # y_data1: (batch_size)

                # Backward and optimize
                self.optimizer1.zero_grad()
                loss1.backward()
                self.optimizer1.step()
                
                # Train the second Transformer
                # Forward pass  
                sum_loss2 = 0.0
                for seq in range(self.seq_len2):
                    x2_tmp = x_data2[:, seq, :].reshape(-1, self.seq_len2, 1)
                    tgt2 = torch.zeros_like(y_data2[:, seq])
                    tgt2.unsqueeze_(1)
                    #tgt2 = tgt2.expand(-1, 2)
                    #tgt2[:, 1] = y_data2[:, seq]
                    tgt2[:, 0] = 2 # 2 is <START> tag
                    
                    y_data = torch.zeros_like(y_data1).long()
                    y_data.unsqueeze_(1)
                    #y_data = y_data.expand(-1, 2)
                    y_data[:, 0] = y_data2[:, seq]
                    
                    y_preds2, (_, _) = self.model2(x2_tmp.to(self.device), tgt2, h_enc2, h_dec2)
                    loss2 = self.criterion2(y_preds2.to(self.device), y_data[:, 0].to(self.device))
                    # x_data2: (batch_size, seq_len2, max_word_num + 1, input_size2 = 1)
                    # y_data2: (batch_size, seq_len2)
                    
                    # Backward and optimize
                    self.optimizer2.zero_grad()
                    loss2.backward()
                    self.optimizer2.step()
                    sum_loss2 += loss2.item()
                sum_time += (time.time() - start_time)
                self.avg_loss = (loss1.item()+(sum_loss2 / self.seq_len2))/2
                # Print information for each 100 steps and for the last step
                if ((i+1) % 5 == 0) or ((i+1) == self.n_total_steps):
                    # Convert time from seconds to the foramt hh:mm:ss
                    step_time = str(datetime.timedelta(seconds = sum_time))
                    print (f'Epoch [{epoch+1}/{num_epochs}], Step (batch) [{i+1}/{self.n_total_steps}], Loss: {self.avg_loss:.6f}, Run Time: {step_time}')
                    sum_time = 0
                    
            epoch_time = str(datetime.timedelta(seconds = (time.time() - epoch_start_time)))
            print(f'Total time for epoch {epoch+1}: {epoch_time}')
            
    def save_model(self, path):
        directory = os.path.dirname(path)
        if not os.path.exists(directory):
            os.makedirs(directory)
        print(f'Saving the model to "{path}".')
        model_state_dict = {
            'model1_state': self.model1.state_dict(),
            'model2_state': self.model2.state_dict(),
            'avg_loss': self.avg_loss,
            'num_epochs': self.num_epochs,
            'batch_size': self.batch_size,
            'n_total_steps': self.n_total_steps,
            'vocab2ix': self.vocab2ix,
            'vocab_size': self.vocab_size,
            'max_q_num': self.max_q_num,
            'max_gen_num': self.max_gen_num,
            'max_word_num': self.max_word_num,
            'dim_feedforward': self.dim_feedforward,
            'input_size1': self.input_size1,
            'input_size2': self.input_size2,
            'output_size': self.output_size,
            'seq_len1': self.seq_len1,
            'seq_len2': self.seq_len2,
            'nhead': self.nhead,
            'num_encoder_layers': self.num_encoder_layers,
            'num_decoder_layers': self.num_decoder_layers,
            'dim_feedforward': self.dim_feedforward,
            'dropout': self.dropout,
            'd_model_src1': self.d_model_src1,
            'd_model_src2': self.d_model_src2,
            'd_model_tgt': self.d_model_tgt
        }
        torch.save(model_state_dict, path)
        print(f'Saving the model to "{path}": Done')
        
    def load_model(self, path):
        print(f'Loading the model from "{path}".')
        model_state_dict = torch.load(path, map_location = self.device)
        self.model1.load_state_dict(model_state_dict['model1_state'])
        self.model2.load_state_dict(model_state_dict['model2_state'])
        self.avg_loss = model_state_dict['avg_loss']
        self.num_epochs = model_state_dict['num_epochs']
        self.batch_size = model_state_dict['batch_size']
        self.n_total_steps = model_state_dict['n_total_steps']
        self.vocab2ix = model_state_dict['vocab2ix']
        self.vocab_size = model_state_dict['vocab_size']
        self.max_q_num = model_state_dict['max_q_num']
        self.max_gen_num = model_state_dict['max_gen_num']
        self.max_word_num = model_state_dict['max_word_num']
        self.dim_feedforward = model_state_dict['dim_feedforward']
        self.input_size1 = model_state_dict['input_size1']
        self.input_size2 = model_state_dict['input_size2']
        self.output_size = model_state_dict['output_size']
        self.seq_len1 = model_state_dict['seq_len1']
        self.seq_len2 = model_state_dict['seq_len2']
        self.num_encoder_layers = model_state_dict['num_encoder_layers']
        self.num_decoder_layers = model_state_dict['num_decoder_layers']
        self.dim_feedforward = model_state_dict['dim_feedforward']
        self.dropout = model_state_dict['dropout']
        self.d_model_src1 = model_state_dict['d_model_src1']
        self.d_model_src2 = model_state_dict['d_model_src2']
        self.d_model_tgt = model_state_dict['d_model_tgt']
        self.model1.eval()
        self.model2.eval()
        print(f'Loading the model from "{path}": Done')
    
    def predict(self, sentence_set, beam_size):
        with torch.no_grad():
            set_len = len(sentence_set)
            PAD_TAG_INDEX = self.vocab2ix['<PAD>']
            tgt = torch.zeros(set_len, 1, dtype = int)
            tgt[:, 0] = 2 #2 is <START> tag
            #tgt[:, 1] = 2 #2 is <START> tag
            x = torch.full((set_len, beam_size, self.seq_len1, self.seq_len2), PAD_TAG_INDEX).to(self.device)
            #tmp_indices = torch.full((set_len, beam_size, self.seq_len1, self.seq_len2), PAD_TAG_INDEX).to(self.device)
            h_enc = torch.zeros(set_len, beam_size, self.dim_feedforward)
            h_dec = torch.zeros(set_len, beam_size, 2, self.dim_feedforward)
            probs_table = torch.zeros(set_len, beam_size, self.seq_len1, self.seq_len2, self.vocab_size)
            
            for n in range(set_len):
                sent_tokens = get_token(sentence_set[n], self.vocab2ix).to(self.device)
                x[n, :, 0, 0:sent_tokens.shape[0]] = sent_tokens
                for m in range(len(sent_tokens)):
                    probs_table[n, :, 0, m, sent_tokens[m].int()] = 1.0
            
            pred, (h_enc_tmp, h_dec_tmp) = self.model1(x[:, 0], tgt)                
            probs_table[:, :, 1, 0, :] = pred.unsqueeze(1).repeat(1, beam_size, 1)
            _, x[:, :, 1, 0] = pred.topk(k = beam_size)
            
            for j in range(1, self.seq_len2):
                for beam in range(beam_size):
                    h_enc_n0 = torch.empty_like(h_enc_tmp).copy_(h_enc_tmp).float().to(self.device)
                    h_dec_n0 = torch.empty_like(h_dec_tmp).copy_(h_dec_tmp).float().to(self.device)
                    tgt2 = torch.zeros(set_len, 1, dtype = int)
                    tgt2[:, 0] = 2 #2 is <START> tag
                    #tgt2[:, 1] = 2 #2 is <START> tag
                    pred2, (_, _) = self.model2(x[:, beam, 1, :], tgt, h_enc_n0, h_dec_n0)
                    probs_table[:, beam, 1, j, :] = pred2
                    indices, _ = beam_search_decoder(probs_table[:, beam, 1, 0:j+1, :], beam_size, self.device)
                    x[:, beam, 1, j] = indices[:, 0, j]
                        
            for i in range(2, self.seq_len1):
                for beam in range(beam_size):
                    tgt3 = torch.zeros(set_len, 1, dtype = int)
                    tgt3[:, 0] = 2 #2 is <START> tag
                    #tgt3[:, 1] = 2 #2 is <START> tag
                    pred, (h_enc[:, beam, :], h_dec[:, beam, :, :]) = self.model1(x[:, beam], tgt)
                    probs_table[:, beam, i, 0, :] = pred
                    x[:, beam, i, 0] = pred.argmax(dim = 1)
                for j in range(1, self.seq_len2):
                    for beam in range(beam_size):
                        h_enc_n0 = torch.empty_like(h_enc[:, beam, :]).copy_(h_enc[:, beam, :]).float().to(self.device)
                        h_dec_n0 = torch.empty_like(h_dec[:, beam, :, :]).copy_(h_dec[:, beam, :, :]).float().to(self.device)
                        tgt4 = torch.zeros(set_len, 1, dtype = int)
                        tgt4[:, 0] = 2 #2 is <START> tag
                        #tgt4[:, 1] = 2 #2 is <START> tag
                        pred2, (_, _) = self.model2(x[:, beam, i, :], tgt, h_enc_n0, h_dec_n0)
                        
                        probs_table[:, beam, i, j, :] = pred2
                        indices, _ = beam_search_decoder(probs_table[:, beam, i, 0:j+1, :], beam_size, self.device)
                        x[:, beam, i, j] = indices[:, 0, j]
        return x[:, 0] # 0 means return the first beam
    
    def evaluate(self, test_dataset):
        with torch.no_grad():
            data_len = len(test_dataset)
            BLEU_score = {
                'bleu-1' : 0.0,
                'bleu-2' : 0.0,
                'bleu-3' : 0.0,
                'bleu-4' : 0.0
            }
            Rouge_L = {
                'Rouge-L-P': 0.0,
                'Rouge-L-R': 0.0,
                'Rouge-L-F': 0.0
            }
            m = RougeL(device = self.device)
            for i in range(data_len):            
                _, predicts = decode_sentences(self.predict([test_dataset[i][0]]), self.vocab2ix)
                preds = predicts[0][1:]
                refs = [[s.split()] for s in test_dataset[i][1]]
                BLEU_score['bleu-1'] += bleu_score(preds, refs, max_n = 1, weights = [1.0])
                BLEU_score['bleu-2'] += bleu_score(preds, refs, max_n = 2, weights = [0.0, 1.0])
                BLEU_score['bleu-3'] += bleu_score(preds, refs, max_n = 3, weights = [0.0, 0.0, 1.0])
                BLEU_score['bleu-4'] += bleu_score(preds, refs, max_n = 4, weights = [0.0, 0.0, 0.0, 1.0])
                for j in range(len(preds)):
                    candidate = preds[j]
                    references = refs[j]
                    m.update((candidate, references))
                    Rouge_L_dict = m.compute()
                    Rouge_L['Rouge-L-P'] += (Rouge_L_dict['Rouge-L-P'] / len(preds))
                    Rouge_L['Rouge-L-R'] += (Rouge_L_dict['Rouge-L-R'] / len(preds))
                    Rouge_L['Rouge-L-F'] += (Rouge_L_dict['Rouge-L-F'] / len(preds))
                    
                if (i + 1) % 50 == 0:
                    print (f'Step [{i+1}/{data_len}], BLEU Scores: BLEU-1 = {BLEU_score["bleu-1"] / (i + 1):.4f}, BLEU-2 = {BLEU_score["bleu-2"] / (i + 1):.4f}, BLEU-3 = {BLEU_score["bleu-3"] / (i + 1):.4f}, BLEU-4 = {BLEU_score["bleu-4"] / (i + 1):.4f}')
                    print (f'Step [{i+1}/{data_len}], ROUGE-L Scores: ROUGE-L-P = {Rouge_L["Rouge-L-P"] / (i + 1):.4f}, ROUGE-L-R = {Rouge_L["Rouge-L-R"] / (i + 1):.4f}, ROUGE-L-F = {Rouge_L["Rouge-L-F"] / (i + 1):.4f}')


            BLEU_score['bleu-1'] /= data_len
            BLEU_score['bleu-2'] /= data_len
            BLEU_score['bleu-3'] /= data_len
            BLEU_score['bleu-4'] /= data_len
                   
            Rouge_L['Rouge-L-P'] /= data_len
            Rouge_L['Rouge-L-R'] /= data_len
            Rouge_L['Rouge-L-F'] /= data_len
            
            print (f'Dataset BLEU Scores: BLEU-1 = {BLEU_score["bleu-1"]:.4f}, BLEU-2 = {BLEU_score["bleu-2"]:.4f}, BLEU-3 = {BLEU_score["bleu-3"]:.4f}, BLEU-4 = {BLEU_score["bleu-4"]:.4f}')
            print (f'Dataset ROUGE-L Scores: ROUGE-L-P = {Rouge_L["Rouge-L-P"]:.4f}, ROUGE-L-R = {Rouge_L["Rouge-L-R"]:.4f}, ROUGE-L-F = {Rouge_L["Rouge-L-F"]:.4f}')
            
            # Save the embedding layer to 'save_path' for faster loading
            directory = os.path.dirname('./log/')
            if not os.path.exists(directory):
                os.makedirs(directory)
            directory += '/evaluation_log.pt'
            print(f'Saving the scores to "{directory}".')
            scores_dict = {
                'bleu_scores': BLEU_score,
                'rouge_l': Rouge_L
            }
            torch.save(scores_dict, directory)
            print(f'Saving the scores to "{directory}": Done')
            return scores_dict


# In[ ]:


def create_embedding_layer(vocab2ix, w2v_model, save_path, device):
    vocab_size = len(vocab2ix)
    embeddings_table = nn.Embedding(vocab_size, w2v_model[0].shape[0], padding_idx=0).to(device)
    # Function for updating our embeddings with  google's pre-trained model
    embedding_weights = embeddings_table.weight.detach()
    for key in vocab2ix:
        id = vocab2ix[key]
        # We declare the <PAD> tag's vector to be zeros
        if key == '<PAD>':
            embedding_weights[id] = torch.zeros(w2v_model[0].shape[0]).to(device)
        elif key in w2v_model:
            embedding_weights[id] = torch.from_numpy(w2v_model[key]).to(device)
        else:
            embedding_weights[id] = torch.rand(w2v_model[0].shape[0]).to(device)
            
    # Set the weights of the embedding layer
    embeddings_table.weight = torch.nn.Parameter(embedding_weights)
    
    # Save the embedding layer to 'save_path' for faster loading
    directory = os.path.dirname(save_path)
    if not os.path.exists(directory):
        os.makedirs(directory)
    print(f'Saving the embedding layer to "{save_path}".')
    embedding_dict = {
        'state_dict': embeddings_table.state_dict(),
        'embedding_dim': w2v_model[0].shape[0]
    }
    torch.save(embedding_dict, save_path)
    print(f'Saving the embedding layer to "{save_path}": Done')
    return embeddings_table


# In[ ]:


def print_predictions(sent_lst):
    print('')
    for sent_set in sent_lst:
        print(f'The input sentence:\n\t{sent_set[0]}\nThe output questions:')
        for i in range(1, len(sent_set)):
            print(f'\t{sent_set[i]}')
        print('')


# In[ ]:


def main(): 
    # specify the device
    device = torch.device('cpu')#'cuda' if torch.cuda.is_available() else 'cpu')
    
    # load the raw data from file & preprocess and save it
    data_dict = preprocess_data('./data/dataset.pkl', './data/preprocessed_data.pt')
    
    # create a SentenceDataset object to load the training data
    train_dataset = SentencesDataset(device, is_test = False)
    # load the data to dataset from file
    #train_dataset.from_file('./data/preprocessed_data.pt')
    # load the data to dataset from a dictionary
    train_dataset.from_dict(data_dict)
    data_info = train_dataset.get_data_info()
    
    # load embedding model
    model_w2v = KeyedVectors.load_word2vec_format('.\model\w2v_model\GoogleNews-vectors-negative300.bin', binary = True)
    
    # create & save and get an embedding layer
    embedding_layer = create_embedding_layer(data_info['vocab2ix'], model_w2v, './model/embedding_layer.pt', device)
    # load an embedding layer already existing in local storage
    embedding_dict = torch.load('./model/embedding_layer.pt', map_location = device)
    embedding_layer = nn.Embedding(data_info['vocab_size'], embedding_dict['embedding_dim'], padding_idx = 0).to(device)
    embedding_layer.load_state_dict(embedding_dict['state_dict'])
    embedding_layer.eval()
    
    # create an object of MultiLevelTransformer
    num_encoder_layers = 5
    num_decoder_layers = 5
    dropout = 0.01
    hidden_size = 250
    num_epochs = 7
    batch_size = 10
    nhead = 10
    lr = 0.01
    multiTransformer = MultiLevelTransformer(hidden_size, embedding_layer,
                                             data_info, embedding_dict['embedding_dim'],
                                             num_encoder_layers, num_decoder_layers,
                                             nhead, dropout, device)
    
    # train and save the model using customized configuration
    criterion1 = nn.NLLLoss()
    optimizer1 = torch.optim.Adam(multiTransformer.model1.parameters(), lr)
    criterion2 = nn.NLLLoss()
    optimizer2 = torch.optim.Adam(multiTransformer.model2.parameters(), lr=0.01)
    
    multiTransformer.train(train_dataset, batch_size, num_epochs, criterion1, criterion2, optimizer1, optimizer2)
    # save the trained model to file
    multiTransformer.save_model('./model/model_state.pth')
    # load an existing model from file
    multiTransformer.load_model('./model/model_state.pth')

    sentence_set = ['Feeling nervous, anxious, or on edge',
                    'Feeling afraid, as if something awful might happen']
    res = multiTransformer.predict(sentence_set, 2)
    # convert predictions from number tokens to word tokens
    res_str, _ = decode_sentences(res, multiTransformer.vocab2ix)
    print_predictions(res_str)
    
    # load the raw data from file & preprocess and save it to file
    ##test_data_dict = preprocess_test_data('./data/dataset.pkl', './data/preprocessed_test_data.pt')
    
    # create a SentenceDataset object to load the test data
    test_dataset = SentencesDataset(device, is_test = True)
    # load the test data to dataset from file
    directory = './data/preprocessed_test_data.pt'
    test_dataset.from_file(directory)
    # load the test data to dataset from a dictionary
    test_dataset.from_dict(test_data_dict)
    data_info = test_dataset.get_data_info()
    
    # evaluate the model using the test dataset
    multiTransformer.evaluate(test_dataset)
    
    directory = './log/evaluation_log.pt'
    print(f'Loading the scores from "{directory}".')
    scores_dict = torch.load(directory)
    BLEU_score = scores_dict['bleu_scores']
    Rouge_L = scores_dict['rouge_l'] 
    print(f'Loading the scores from "{directory}": Done')
    print(f'\nDataset BLEU Scores:\n\tBLEU-1 = {BLEU_score["bleu-1"]:.4f}\n\tBLEU-2 = {BLEU_score["bleu-2"]:.4f}\n\tBLEU-3 = {BLEU_score["bleu-3"]:.4f}\n\tBLEU-4 = {BLEU_score["bleu-4"]:.4f}')
    print(f'Dataset ROUGE-L Scores:\n\tROUGE-L-P = {Rouge_L["Rouge-L-P"]:.4f}\n\tROUGE-L-R = {Rouge_L["Rouge-L-R"]:.4f}\n\tROUGE-L-F = {Rouge_L["Rouge-L-F"]:.4f}')
    


# In[ ]:


if __name__ == "__main__":
    main()
